# Supplementary material for: Mycobacterium tuberculosis FadD18 Promotes Proinflammatory Cytokine Secretion to Inhibit the Intracellular Survival of Bacillus Calmette–Guérin
Source: Cells. 2024 Jun 11;13(12):1019. doi: 10.3390/cells13121019 (PMC11201411; doi:10.3390/cells13121019)
Supplement: Supplementary file 1 [file cells-13-01019-s001.zip]

Archive with 1 entries (1 files):
- Figure S1. Identification of the B2909 mutant transposon insertion site and construction of the complement strain.pdf
